# Supplementary material for: Caregiver Status and Diet Quality in Community-Dwelling Adults
Source: Nutrients. 2021 May 26;13(6):1803. doi: 10.3390/nu13061803 (PMC8227086; doi:10.3390/nu13061803)
Supplement: Supplementary file 1 [file nutrients-13-01803-s001.zip]

Archive with 2 entries (2 files):
- Supplementary table 1.docx
- Supplementary table 2.docx
